# Supplementary material for: Impact of Pesticide Exposure on High-Frequency Auditory Thresholds and Cochlear Function in Young People Residing near Agricultural Areas
Source: Toxics. 2025 May 6;13(5):375. doi: 10.3390/toxics13050375 (PMC12115959; doi:10.3390/toxics13050375)
Supplement: Supplementary file 1 [file toxics-13-00375-s001.zip]

Archive with 1 entries (1 files):
- toxics-3497118-supplementary.pdf
